# Supplementary material for: Estimating copy number using next-generation sequencing to determine ERBB2 amplification status
Source: Med Oncol. 2021 Mar 12;38(4):36. doi: 10.1007/s12032-021-01482-1 (PMC7954749; doi:10.1007/s12032-021-01482-1)
Supplement: Supplementary file 5 — Supplementary file4 Details of the clinical and pathological features of the patients with breast cancer (XLSX 18 KB) [file 12032_2021_1482_MOESM5_ESM.xlsx]

## Sheet: Table S1 v2
Patient	Age	Sex	Histology	Tissue evaluated	Stage (UICC)	Nuclear grade	ER status	PgR status	Ki67 status	HER2 IHC result	HER2 FISH result	Proportion of tumor cell (%)	ERBB2 copy number status by NGS	ERBB2 measured copy number by NGS	ERBB2 estimated copy number by NGS	ERBB2 mutation status
1	43	F	DCIS	Resection	TisN0M0	1	+	+	NE	0		40	neutral	1.249	0.1225	WT
2	70	F	IDC	Resection	T1bN0M0	1	+	+	20	0		40	neutral	1.428	0.57	WT
3	74	F	IDC	Resection	T1cN0M0	1	+	-	40	0		50	neutral	1.443	0.89	WT
4	52	F	IDC	Resection	T1cN0M0	3	-	-	70	0		50	neutral	1.455	0.91	WT
5	40	F	IDC	Core	T1cN0M0	3	-	-	75	0		60	neutral	1.4	1	WT
6	37	F	IDC	Resection	T1cN0M0	1	+	+	15	0		50	neutral	1.621	1.16	WT
7	54	F	IDC	Resection	T1cN0M0	1	+	-	5	0		50	neutral	1.623	1.246	WT
8	71	F	IDC	Resection	T2N0M0	1	+	+	15	0		70	neutral	1.702	1.57429	WT
9	49	F	Mucinous carcinoma	Resection	T1bN0M0	2	+	+	20	0		40	neutral	1.847	1.62	WT
10	54	F	ILC	Resection	T1cN0M0	1	+	-	5	0		40	neutral	1.861	1.6525	P1106L (VUS)
11	81	F	IDC	Resection	T1cN0M0	3	-	-	30	0		40	neutral	1.916	1.79	WT
12	51	F	IDC	Resection	T1aN0M0	2	+	+	20	0		80	neutral	1.934	1.92	WT
13	65	F	ILC	Resection	T2N0M0	1	+	+	3	0		40	neutral	2.086	2.22	WT
14	49	F	IDC	Resection	T1bN0M0	1	+	+	30	0		70	neutral	2.511	2.73	WT
15	73	F	IDC	Resection	T2N0M0	1	-	-	60	0		30	neutral	2.245	2.82	WT
16	47	F	IDC	Core	T2N1M0	3	-	-	60	1+		30	neutral	1.204	0	WT
17	71	F	IDC	Resection	TisN0M0	3	-	-	50	1+		10	neutral	1.469	0.23	WT
18	47	F	IDC	Resection	T1bN0M0	1	+	+	30	1+		40	neutral	1.442	0.61	WT
19	52	F	IDC	Resection	T1aN0M0	1	+	+	5	1+		50	neutral	1.373	0.75	WT
20	66	F	DCIS	Resection	TisN0M0	1	+	+	NE	1+		70	neutral	1.402	1.15	WT
21	58	F	IDC	Resection	T1bN0M0	3	-	-	90	1+		40	neutral	1.792	1.48	P1106L (VUS)
22	65	F	IDC	Resection	T1bN0M0	1	+	+	10	1+		80	neutral	1.597	1.5	WT
23	39	F	IDC	Resection	T1cN1M0	1	+	+	3	1+		20	neutral	1.921	1.605	WT
24	44	F	IDC	Resection	T1bN0M0	1	+	+	10	1+		40	neutral	1.892	1.73	WT
25	65	F	IDC	Resection	T2N0M0	1	+	+	3	1+		40	neutral	1.898	1.75	WT
26	67	F	IDC	Core	T1cN0M0	2	+	+	20	1+		70	neutral	1.875	1.82	G778_P780dup (VUS)
27	73	F	IDC	Core	T1cN0M0	1	+	+	10	1+		60	neutral	1.908	1.85	WT
28	63	F	IDC	Resection	T3N1M0	3	-	-	90	1+		60	neutral	1.929	1.88	WT
29	79	F	IDC	Resection	T1aN0M0	1	+	+	10	1+		70	neutral	2.022	2.03	WT
30	47	F	IDC	Resection	T1cN0M0	2	+	+	10	1+		30	neutral	2.212	2.30286	WT
31	47	F	IDC	Resection	T1bN0M0	1	+	+	3	1+		70	neutral	2.187	2.31	WT
32	48	F	IDC	Resection	T4dN0M0	2	+	+	10	1+		50	neutral	2.17	2.34	WT
33	41	F	DCIS	Resection	TisN0M0	1	+	+	NE	1+		50	neutral	2.452	2.9	WT
34	47	F	IDC	Core	T1bN0M0	1	+	+	15	2+	-	50	neutral	1.373	0.75	WT
35	77	F	IDC	Core	T2N0M0	3	-	-	80	2+	-	60	neutral	1.437	1.06	WT
36	45	F	IDC	Resection	T1bN0M0	1	+	+	15	2+	-	30	neutral	1.769	1.23	WT
37	69	F	IDC	Resection	TisN0M0	1	+	+	10	2+	-	40	neutral	1.793	1.48	WT
38	47	F	IDC	Resection	T1cN0M0	1	+	+	25	2+	-	40	neutral	1.798	1.5	WT
39	46	F	DCIS	Resection	TisN0M0	1	+	+	10	2+	-	60	neutral	1.713	1.52167	WT
40	66	F	IDC	Core	T1cN0M0	3	-	-	60	2+	-	60	neutral	1.739	1.565	WT
41	55	F	IDC	Core	T1cN0M0	2	+	+	30	2+	-	50	neutral	1.836	1.67	WT
42	60	F	IDC	Resection	T1aN1M0	3	+	-	5	2+	-	30	neutral	1.907	1.69	WT
43	76	F	IDC	Core	T2N1M0	3	+	+	20	2+	-	80	neutral	1.759	1.7	WT
44	75	F	IDC	Resection	T1aN0M0	1	+	+	3	2+	-	30	neutral	1.933	1.78	WT
45	47	F	IDC	Resection	T1cN0M0	1	+	+	30	2+	-	70	neutral	1.921	1.89	WT
46	42	F	IDC	Core	T2N0M0	1	+	+	10	2+	-	30	neutral	1.954	1.908	WT
47	45	F	IDC	Resection	T2N0M0	3	+	+	80	2+	-	40	neutral	1.964	1.91	WT
48	66	F	IDC	Resection	T1aN0M0	1	+	+	5	2+	-	30	neutral	1.976	1.92	WT
49	44	F	IDC	Resection	T1cN0M0	1	+	+	10	2+	-	80	neutral	1.945	1.93	WT
50	71	F	IDC	Resection	T1bN0M0	1	+	+	15	2+	-	40	neutral	1.971	1.93	WT
51	77	F	IDC	Resection	T1bN0M0	1	+	+	10	2+	-	80	neutral	1.97	1.96	WT
52	62	F	IDC	Resection	T1bN0M0	1	-	-	50	2+	-	40	neutral	2.001	2	WT
53	55	F	IDC	Resection	T2N0M0	1	+	+	20	2+	-	70	neutral	1.999	2	WT
54	42	F	IDC	Resection	T1aN0M0	1	+	+	5	2+	-	60	neutral	2.011	2.02	WT
55	66	F	IDC	Resection	T2N0M0	1	+	+	30	2+	-	60	neutral	2.092	2.15	WT
56	41	F	IDC	Resection	T1bN0M0	1	+	+	30	2+	-	30	neutral	2.075	2.25	WT
57	51	F	IDC	Resection	T1cN0M0	2	+	+	40	2+	-	40	neutral	2.108	2.27	WT
58	46	F	IDC	Resection	T1cN0M0	1	+	+	5	2+	-	20	neutral	2.06	2.3	WT
59	59	F	IDC	Resection	T1cN0M0	1	+	-	10	2+	-	50	neutral	2.16	2.32	WT
60	59	F	IDC	Resection	T2N0M0	2	+	+	20	2+	-	70	neutral	2.252	2.36	WT
61	64	F	IDC	Resection	T2N0M0	2	+	+	20	2+	-	40	neutral	2.238	2.595	WT
62	53	F	IDC	Resection	T2N1M0	1	+	+	15	2+	-	40	neutral	2.263	2.66	WT
63	50	F	DCIS	Resection	TisN0M0	1	+	-	10	2+	-	20	neutral	2.18	2.9	WT
64	55	F	IDC	Core	T2N1M0	1	+	+	30	2+	-	60	Amplified	2.705	3.175	WT
65	75	F	IDC	Resection	T1cN0M0	1	+	+	10	2+	+	70	Amplified	2.854	3.22	WT
66	69	F	IDC	Core	T1cN0M0	2	-	-	25	2+	+	20	Amplified	2.351	3.775	WT
67	49	F	IDC	Resection	T1cN0M0	1	+	+	30	2+	-	40	Amplified	3.147	4.8675	WT
68	69	F	IDC	Resection	T2N0M0	3	+	-	40	3+		40	Amplified	2.813	4.03	WT
69	74	F	IDC	Resection	T4cN1M0	1	+	+	20	3+		60	Amplified	3.273	4.12	WT
70	61	F	IDC	Resection	T1cN0M0	1	+	+	30	3+		40	Amplified	2.863	4.1575	WT
71	81	F	IDC	Resection	T1cN0M0	3	+	+	60	3+		60	Amplified	3.336	4.22667	WT
72	48	F	IDC	Resection	T2N1M0	1	+	+	20	3+		60	Amplified	3.4	4.33333	WT
73	39	F	IDC	Core	T1bN0M0	2	+	-	20	3+		50	Amplified	3.244	4.49	WT
74	58	F	IDC	Resection	T1cN0M0	1	+	+	20	3+		30	Amplified	3.046	5.48667	WT
75	71	F	DCIS	Resection	TisN0M0	1	-	-	5	3+		50	Amplified	4.013	6.03	WT
76	49	F	DCIS	Resection	TisN0M0	2	+	-	NE	3+		40	Amplified	3.712	6.28	WT
77	73	F	IDC	Resection	T1cN0M0	2	-	-	20	3+		30	Amplified	4.588	10.6267	WT
78	61	F	DCIS	Resection	TisN0M0	3	+	-	NE	3+		30	Amplified	5.256	12.85	WT
79	53	F	IDC	Resection	TisN0M0	3	-	-	20	3+		30	Amplified	5.511	13.7033	WT
80	43	F	IDC	Resection	T1cN0M0	2	+	+	40	3+		80	Amplified	11.756	14.2	WT
81	43	F	DCIS	Resection	TisN0M0	3	+	+	70	3+		40	Amplified	8.821	19.05	WT
82	54	F	IDC	Resection	T1cN0M0	3	+	-	25	3+		30	Amplified	7.142	19.14	WT
83	56	F	IDC	Resection	T1aN0M0	1	+	-	5	3+		30	Amplified	6.251	20	WT
84	38	F	DCIS	Resection	T4dN2M0	3	-	-	60	3+		80	Amplified	22.405	27.5063	WT
85	44	F	IDC	Resection	T4bN3bM0	3	-	-	80	3+		80	Amplified	26.538	32.6725	WT
86	44	F	IDC	Resection	TisN0M0	1	-	-	NE	3+		40	Amplified	15.149	34.8725	WT
87	73	F	Apocrine carcinoma	Resection	T1bN0M0	1	-	-	20	3+		5	Amplified	3.711	36.22	WT
88	51	F	IDC	Resection	T1cN1M0	2	+	-	25	3+		40	Amplified	16.881	39.2025	WT
89	57	F	IDC	Resection	T1cN0M0	3	-	-	30	3+		50	Amplified	20.955	39.91	WT
90	78	F	IDC	Resection	T1bN0M0	3	+	+	80	3+		40	Amplified	22.939	54.3475	WT
F: female, DCIS: ductal carcinoma in situ, IDC: invasive ductal carcinoma, ILC: invasive lobular carcinoma, ER: estrogen receptor, PgR: progesterone receptor, WT: wild type, VUS: variant of unknown significance, NE: not evaluated
