# Supplementary material for: Estimating copy number using next-generation sequencing to determine ERBB2 amplification status
Source: Med Oncol. 2021 Mar 12;38(4):36. doi: 10.1007/s12032-021-01482-1 (PMC7954749; doi:10.1007/s12032-021-01482-1)
Supplement: Supplementary file 6 — Supplementary file5 Table S2: Details of the clinical and pathological features of the patients with non-breast cancer (XLSX 12 KB) [file 12032_2021_1482_MOESM6_ESM.xlsx]

## Sheet: Supplementary Table 2
Patient	Age	Sex	Cancer type	Tissue evaluated	Stage (UICC)	HER2 IHC result	Proportion of tumor cell (%)	ERBB2 copy number status by NGS	ERBB2 measured copy number by NGS	ERBB2 estimated copy number by NGS	ERBB2 mutation status
1	87	F	Lung cancer	Resection	T1cNXM0	0	60	Amplified	2.67	3.12	WT
2	67	M	Colorectal cancer	Resection	T2N0M0	0	30	Amplified	2.81	4.7	WT
3	57	F	Lung cancer	Resection	T1cN2M0	1+	40	Amplified	2.71	3.78	p.A775_G776insYLMA (VUS)
4	94	F	Uterine sarcoma	Resection	T1bNXM0	2+	80	Amplified	3.226	3.53	WT
5	51	F	Ovarian cancer	Resection	T1c1N0M0	2+	80	Amplified	3.619	4.02	WT
6	68	M	Prostate cancer	Resection	T3bN1M1	2+	30	Amplified	3.264	6.21333	WT
7	72	M	Gastric cancer	Resection	T2N0M0	2+	50	Amplified	6.208	10.416	WT
8	40	F	Cervical cancer	Resection	T1b1NXM0	3+	80	Amplified	3.199	3.49875	WT
9	71	M	Renal pelvic cancer	Resection	T3NXM0	3+	80	Amplified	4.021	4.52625	p.S633F (VUS), p.A763D (VUS)
10	75	M	Bladder cancer	Core	TaN0M0	3+	45	Amplified	3.214	4.69778	WT
11	51	M	Extra-mmary paget's disease	Resection	TXN2M1	3+	40	Amplified	4.95	9.38	WT
12	71	M	Gastric cancer	Resection	T3N1M1	3+	30	Amplified	4.519	10.3967	WT
13	65	F	Endometrial cancer	Resection	T4N1M0	3+	50	Amplified	9.519	17.038	WT
14	61	M	Colorectal cancer	Resection	T3N2M0	3+	50	Amplified	9.115	19.7875	WT
15	68	M	Extra-mmary paget's disease	Resection	TXN2M1	3+	60	Amplified	13.072	20.4533	WT
16	69	M	Gastric cancer	Resection	T2N1M0	3+	40	Amplified	9.385	20.4625	p.R678Q (VUS)
17	44	F	Anal fistula cancer	Resection	T4bN0M0	3+	50	Amplified	26.69	51.38	WT
18	88	M	Bladder cancer	Core	T2N0M0	3+	30	Amplified	19.782	61.2733	WT
19	70	M	Gallbladder cancer	Resection	T3aN1M0	3+	60	Amplified	40.084	65.4733	WT
M: male, F: female, WT: wild type, VUS: variant of unknown significance
